# Supplementary material for: A Survey Using High-Throughput Sequencing Suggests That the Diversity of Cereal and Barley Yellow Dwarf Viruses Is Underestimated
Source: Front Microbiol. 2021 May 11;12:673218. doi: 10.3389/fmicb.2021.673218 (PMC8144474; doi:10.3389/fmicb.2021.673218)
Supplement: Supplementary file 1 [file Table_1.XLSX]

## Sheet: Somera et al. SupplTable_S1(a)
Suppl. Table S1 (a). A color square indicates that the primer pairs bind to their target species. GAV primers: green, MAV primers: yellow, OYV primers: orange, PAS primers: red, PAV primers: blue and primers binding to all BYDV species: grey. Note: BYDV-PAS isolates currently identified as BYDV-PAV in GenBank are shown in red font color.
A black square indicates that the primer pairs bind to a non-target species. A white square indicates that at least one of the primers within the primer pairs do not bind to the corresponding BYDV species. A square with an asterisk indicates that a mismatch is present on the last base of the 3' end of primers.
	A) 0 Mismatch			TARGET STRAIN	All BYDV strains			GAV			MAV			OYV	PAS		PAV								RMV				RPV				SGV
				PRIMER PAIRS	Lu 1 & Lu 4	Shu-F & Yan-R	Luteo1F & Yan-R	F3-GAV & B3-GAV	GAV1 & GAV2	GavF & Yan-R	MAV2F & Yan-R	MAVL1 & MAVR1	MAVF & MAVR	OyvF & Yan-R	PASF & PASR	PasF & Yan-R	PAV (forward) & PAV (reverse)	PAV-F & Yan-R	PAV-F & PAV-R	PAVL1 & PAVR1	F3-PAV & B3-PAV	PAV1 & PAV2	BYDV-P5-fw & BYDV-3'NC-rev2	PavF & Yan-R	S2b-F & Yan-R	RMV-F & RMV-R	RMVL1 & RMV R	RMV-MTF & RMV-MTR	RPV (forward) & RPV (reverse)	S2a-F & Yan-R	RPV L & RPV R	RPV L & RPVR	Shu-F & SGV-R1	Shu-F & SGV-R2	SGV L2 & SGV R2	SGVF & SGV-R1
				SENSITIVITY	0.830357	0.6875	0.946429	0.6875	0.875	1	0	1	1	1	0.785714	0.642857	0.619718	0.521127	0.380282	0.408451	0.0140845	0.0140845	0.309859	0.352113	-	-	-	-	-	-	-	-	-	-	-	-
				SPECIFICITY	-	-	-	1	1	1	0.873874	0.864865	1	1	1	0.979592	0.317073	1	1	1	1	1	0.97561	1	1	1	1	1	1	1	1	1	1	1	1	1
	GENOMES		LOCATION	YEAR OF PUBLICATION	1991	2004	2013	2010	2012	this study	2004	2007	2018	this study	2018	this study	2003	2004	2006	2007	2010	2012	2013	this study	2004	2006	2007	2018	2003	2004	2007	2018	2004	2004	2007	2018
	GAV	BYDV-GAV Kumna MK012663	Estonia	now
		BYDV-GAV Jogeva3 MK012662	Estonia	now
		BYDV-GAV AY220739	China	2003
		BYDV-GAV isolate 04FX1 EU402387	China	2008
		BYDV-GAV isolate 05WN2 EU402388	China	2008
		BYDV-GAV isolate 05WN3 EU402389	China	2008
		BYDV-GAV isolate 05WN5 EU402390	China	2008
		BYDV-GAV isolate 05WN7 EU402391	China	2008
		BYDV-GAV isolate 05YL6 EU402386	China	2008
		BYDV-GAV isolate 30W AY610953	China	2004
		BYDV-GAV isolate 38W AY610954	China	2004
		BYDV-GAV isolate AK2 KF523378	China	2013
		BYDV-GAV isolate FF1 KF523381	China	2013
		BYDV-GAV isolate TS1 KF523382	China	2013
		BYDV-GAV isolate WN5 KF523379	China	2013
		BYDV-GAV isolate YL4 KF523380	China	2013
	MAV	BYDV-MAV isolate MAV-PS1	USA	1990
	KER	BYDV-Ker-II isolate K439 KC571999	Kerguelen Islands	2013
		BYDV-Ker-II isolate K465 KC572000	Kerguelen Islands	2013
		BYDV-KER-III isolate K460 KC559092	Kerguelen Islands	2013
	OYV	BYDV-OYV Rannu2 MK012649	Estonia	now
		BYDV-OYV Õru MK012648	Estonia	now
		BYDV-OYV Avinurme3 MK012644	Estonia	now
		BYDV-OYV Avinurme1 MK012646	Estonia	now
		BYDV-OYV Avinurme2 MK012645	Estonia	now
		BYDV-OYV Ulvi MK012647	Estonia	now
		BYDV-OYV Saunja MK012643	Estonia	now
	PAS	BYDV-PAS Puide MK012656	Estonia	now
		BYDV-PAS Jogeva1 MK012659	Estonia	now
		BYDV-PAS Imavere MK012660	Estonia	now
		BYDV-PAS Olustvere2-B MK012653	Estonia	now
		BYDV-PAS Olustvere2-W MK012652	Estonia	now
		BYDV-PAS Põlva MK012650	Estonia	now
		BYDV-PAS Jogeva4 MK012654	Estonia	now
		BYDV-PAS Jogeva2 MK012658	Estonia	now
		BYDV-PAS Matapera MK012657	Estonia	now
		BYDV-PAS Rannu1 MK012651	Estonia	now
		BYDV-PAS Vaimela MK012655	Estonia	now
		BYDV-PAS isolate KS PAS-1 KY593456	USA	2018
		BYDV-PAS isolate KS PAS-2 KY593457	USA	2018
		BYDV-PAS PAV-129 AF218798	USA	2003
	PAV	BYDV-PAV isolate 064 EF521850	USA	2007
		BYDV-PAS isolate BYDV-PAS-KS-SHKR KU170668	USA	2016
		BYDV-PAV isolate KS PAV KY593458	USA	2011
		BYDV-PAV isolate 048 EF521840	USA	2007
		BYDV-PAV isolate BYDV-PAV-MI KY621333	USA	2017
		BYDV-PAV isolate 014 EF521844	USA	2007
		BYDV-PAV isolate 015 EF521833	USA	2007
		BYDV-PAV isolate 005PAV EF521829	USA	2007
		BYDV-PAV isolate 068 EF521846	USA	2007
		BYDV-PAV isolate P-PAV D11032	USA	1990
		BYDV-PAV isolate 011 EF521831	USA	2007
		BYDV-PAV isolate 013 EF521834	USA	2007
		BYDV-PAV EF043235	USA	2006
		BYDV-PAV isolate 016 EF521835	USA	2007
		BYDV-PAV Ill AF235167	USA	2002
		BYDV-PAV isolate 012 EF521832	USA	2007
		BYDV-PAV isolate 047 EF521838	USA	2007
		BYDV-PAV isolate 020 EF521836	USA	2007
		BYDV-PAV isolate 045 EF521845	USA	2007
		BYDV-PAV isolate 050 EF521847	USA	2007
		BYDV-PAV isolate 0100 EF521843	USA	2007
		BYDV-PAV isolate 0101 EF521842	USA	2007
		BYDV-PAV isolate 0102 EF521849	USA	2007
		BYDV-PAV isolate 043 EF521837	USA	2007
		BYDV-PAV isolate 0109 EF521828	USA	2007
		BYDV-PAV isolate 052 EF521841	Sweden	2007
		BYDV-PAV isolate ASL-1 AJ810418	Germany	2005
		BYDV-PAV isolate PAV Express DQ079609	France	2007
		BYDV-PAV isolate PAV Zhong DQ079611	France	2007
		BYDV-PAV isolate PAV Sunstar DQ079610	France	2007
		BYDV-PAV isolate PAV TC14 DQ079612	France	2007
		BYDV-PAV Olustvere1-B MK012661	Estonia	now
		BYDV-PAV isolate Kerman KP771878	Iran	2015
		BYDV-PAV isolate M14 HE985229	Pakistan	2011
		BYDV-PAV strain Pr161 KT252977	Pakistan	2016
		BYDV-PAV strain DI144 KT252976	Pakistan	2016
		BYDV-PAV isolate Mz47 KT252978	Pakistan	2016
		BYDV-PAV strain Chk04 KT252975	Pakistan	2016
		BYDV-PAV D85783 BYDBYDVPAV	Japan	1996
		BYDV-PAV isolate 06JN2 EU332330	China	2011
		BYDV-PAV isolate 06WH1 EU332334	China	2011
		BYDV-PAV isolate 06ZZ4 EU332335	China	2011
		BYDV-PAV isolate 05GG2 EU332309	China	2011
		BYDV-PAV isolate 06KM14 EU332332	China	2011
		BYDV-PAV isolate 06KM25 EU332333	China	2011
		BYDV-PAV isolate 06GY1 EU332328	China	2011
		BYDV-PAV isolate 06GY5 EU332329	China	2011
		BYDV-PAV X07653	Australia	1988
	PAV-CN	BYDV-PAV isolate 05GG6 EU332311	China	2011
		BYDV-PAV isolate 05YL8 EU332318	China	2011
		BYDV-PAV isolate 05ZZ10 EU332325	China	2011
		BYDV-PAV isolate 05WN6 EU332316	China	2011
		BYDV-PAV strain PAV-CN AY855920	China	2007
		BYDV-PAV isolate 05YL10 EU332319	China	2011
		BYDV-PAV isolate 05GG5 EU332310	China	2011
		BYDV-PAV isolate 05TS3 EU332313	China	2011
		BYDV-PAV isolate 06ZZ10 EU332307	China	2011
		BYDV-PAV isolate 05ZZ4 EU332321	China	2011
		BYDV-PAV isolate 05ZZ1 EU332320	China	2011
		BYDV-PAV isolate 04ZZ5 EU332308	China	2011
		BYDV-PAV isolate 05ZZ7 EU332323	China	2011
		BYDV-PAV isolate 05WH6 EU332314	China	2011
		BYDV-PAV isolate 06JN4 EU332331	China	2011
		BYDV-PAV isolate 05zz9 EU332324	China	2011
		BYDV-PAV isolate 06ZZ5 EU332336	China	2011
		BYDV-PAV isolate 05ZZ6 EU332322	China	2011
		BYDV-PAV isolate 05JZ4 EU332312	China	2011
		BYDV-PAV isolate 05YL5 EU332317	China	2011
		BYDV-PAV isolate 05ZZ13 EU332327	China	2011
		BYDV-PAV isolate 05ZZ12 EU332326	China	2011
		BYDV-PAV isolate 05WN1 EU332315	China	2011

## Sheet: Somera et al. SupplTable_S1(b)
Suppl. Table S1 (b). A color square indicates that the primer pairs bind to their target species. GAV primers: green, MAV primers: yellow, OYV primers: orange, PAS primers: red, PAV primers: blue and primers binding to all BYDV species: grey. Note: BYDV-PAS isolates currently identified as BYDV-PAV in GenBank are shown in red font color.
A black square indicates that the primer pairs bind to a non-target species. A white square indicates that at least one of the primers within the primer pairs do not bind to the corresponding BYDV species. A square with an asterisk indicates that a mismatch is present on the last base of the 3' end of primers.
	B) 1 Mismatch			TARGET STRAIN	All BYDV strains			GAV			MAV			OYV	PAS		PAV									RMV			RPV				SGV
				PRIMER PAIRS	Lu 1 & Lu 4	Shu-F & Yan-R	Luteo1F & Yan-R	F3-GAV & B3-GAV	GAV1 & GAV2	GavF & Yan-R	MAV2F & Yan-R	MAVL1 & MAVR1	MAVF & MAVR	OyvF & Yan-R	PASF & PASR	PasF & Yan-R	PAV (forward) & PAV (reverse)	PAV-F & Yan-R	PAV-F & PAV-R	PAVL1 & PAVR1	F3-PAV & B3-PAV	PAV1 & PAV2	BYDV-P5-fw & BYDV-3'NC-rev2	PavF & Yan-R	S2b-F & Yan-R	RMV-F & RMV-R	RMVL1 & RMV R	RMV-MTF & RMV-MTR	RPV (forward) & RPV (reverse)	S2a-F & Yan-R	RPV L & RPV R	RPV L & RPVR	Shu-F & SGV-R1	Shu-F & SGV-R2	SGV L2 & SGV R2	SGVF & SGV-R1
				SENSITIVITY	0.848214	0.946429	0.991071	0.875	1	1	0	1	1	1	0.933333	1	0.676056	0.619718	0.56338	0.507042	0.140845	0.0140845	0.394366	0.450704	-	-	-	-	-	-	-	-	-	-	-	-
				SPECIFICITY	-	-	-	1	0.989583	0.989583	0.855856	0.6875	1	0.990476	0.989796	0.94898	0.0731707	0.658537	1	1	1	1	0.682927	1	1	1	1	1	1	1	1	1	1	1	1	1
	GENOMES		LOCATION	YEAR OF PUBLICATION	1991	2004	2013	2010	2012	now	2004	2007	2018	now	2018	now	2003	2004	2006	2007	2010	2012	2013	now	2004	2006	2007	2018	2003	2004	2007	2018	2004	2004	2007	2018
	GAV	BYDV-GAV Kumna MK012663	Estonia	now
		BYDV-GAV Jogeva3 MK012662	Estonia	now							*
		BYDV-GAV AY220739	China	2003
		BYDV-GAV isolate 04FX1 EU402387	China	2008
		BYDV-GAV isolate 05WN2 EU402388	China	2008
		BYDV-GAV isolate 05WN3 EU402389	China	2008
		BYDV-GAV isolate 05WN5 EU402390	China	2008
		BYDV-GAV isolate 05WN7 EU402391	China	2008
		BYDV-GAV isolate 05YL6 EU402386	China	2008
		BYDV-GAV isolate 30W AY610953	China	2004
		BYDV-GAV isolate 38W AY610954	China	2004
		BYDV-GAV isolate AK2 KF523378	China	2013
		BYDV-GAV isolate FF1 KF523381	China	2013
		BYDV-GAV isolate TS1 KF523382	China	2013
		BYDV-GAV isolate WN5 KF523379	China	2013
		BYDV-GAV isolate YL4 KF523380	China	2013
	MAV	BYDV-MAV isolate MAV-PS1	USA	1990
	KER	BYDV-Ker-II isolate K439 KC571999	Kerguelen Islands	2013
		BYDV-Ker-II isolate K465 KC572000	Kerguelen Islands	2013
		BYDV-KER-III isolate K460 KC559092	Kerguelen Islands	2013
	OYV	BYDV-OYV Rannu2 MK012649	Estonia	now
		BYDV-OYV Õru MK012648	Estonia	now
		BYDV-OYV Avinurme3 MK012644	Estonia	now
		BYDV-OYV Avinurme1 MK012646	Estonia	now
		BYDV-OYV Avinurme2 MK012645	Estonia	now
		BYDV-OYV Ulvi MK012647	Estonia	now
		BYDV-OYV Saunja MK012643	Estonia	now
	PAS	BYDV-PAS Puide MK012656	Estonia	now
		BYDV-PAS Jogeva1 MK012659	Estonia	now
		BYDV-PAS Imavere MK012660	Estonia	now
		BYDV-PAS Olustvere2-B MK012653	Estonia	now
		BYDV-PAS Olustvere2-W MK012652	Estonia	now
		BYDV-PAS Põlva MK012650	Estonia	now
		BYDV-PAS Jogeva4 MK012654	Estonia	now
		BYDV-PAS Jogeva2 MK012658	Estonia	now
		BYDV-PAS Matapera MK012657	Estonia	now
		BYDV-PAS Rannu1 MK012651	Estonia	now
		BYDV-PAS Vaimela MK012655	Estonia	now
		BYDV-PAS isolate KS PAS-1 KY593456	USA	2018
		BYDV-PAS isolate KS PAS-2 KY593457	USA	2018
		BYDV-PAS PAV-129 AF218798	USA	2003
	PAV	BYDV-PAV isolate 064 EF521850	USA	2007
		BYDV-PAS isolate BYDV-PAS-KS-SHKR KU170668	USA	2016
		BYDV-PAV isolate KS PAV KY593458	USA	2011
		BYDV-PAV isolate 048 EF521840	USA	2007
		BYDV-PAV isolate BYDV-PAV-MI KY621333	USA	2017
		BYDV-PAV isolate 014 EF521844	USA	2007
		BYDV-PAV isolate 015 EF521833	USA	2007
		BYDV-PAV isolate 005PAV EF521829	USA	2007
		BYDV-PAV isolate 068 EF521846	USA	2007
		BYDV-PAV isolate P-PAV D11032	USA	1990
		BYDV-PAV isolate 011 EF521831	USA	2007
		BYDV-PAV isolate 013 EF521834	USA	2007
		BYDV-PAV EF043235	USA	2006
		BYDV-PAV isolate 016 EF521835	USA	2007
		BYDV-PAV Ill AF235167	USA	2002
		BYDV-PAV isolate 012 EF521832	USA	2007
		BYDV-PAV isolate 047 EF521838	USA	2007
		BYDV-PAV isolate 020 EF521836	USA	2007
		BYDV-PAV isolate 045 EF521845	USA	2007
		BYDV-PAV isolate 050 EF521847	USA	2007
		BYDV-PAV isolate 0100 EF521843	USA	2007
		BYDV-PAV isolate 0101 EF521842	USA	2007
		BYDV-PAV isolate 0102 EF521849	USA	2007
		BYDV-PAV isolate 043 EF521837	USA	2007
		BYDV-PAV isolate 0109 EF521828	USA	2007
		BYDV-PAV isolate 052 EF521841	Sweden	2007
		BYDV-PAV isolate ASL-1 AJ810418	Germany	2005
		BYDV-PAV isolate PAV Express DQ079609	France	2007
		BYDV-PAV isolate PAV Zhong DQ079611	France	2007
		BYDV-PAV isolate PAV Sunstar DQ079610	France	2007
		BYDV-PAV isolate PAV TC14 DQ079612	France	2007
		BYDV-PAV Olustvere1-B MK012661	Estonia	now
		BYDV-PAV isolate Kerman KP771878	Iran	2015
		BYDV-PAV isolate M14 HE985229	Pakistan	2011
		BYDV-PAV strain Pr161 KT252977	Pakistan	2016								*
		BYDV-PAV strain DI144 KT252976	Pakistan	2016								*
		BYDV-PAV isolate Mz47 KT252978	Pakistan	2016								*
		BYDV-PAV strain Chk04 KT252975	Pakistan	2016
		BYDV-PAV D85783 BYDBYDVPAV	Japan	1996
		BYDV-PAV isolate 05GG2 EU332309	China	2011
		BYDV-PAV isolate 06KM14 EU332332	China	2011
		BYDV-PAV isolate 06KM25 EU332333	China	2011																		*
		BYDV-PAV isolate 06GY1 EU332328	China	2011
		BYDV-PAV isolate 06GY5 EU332329	China	2011
		BYDV-PAV X07653	Australia	1988
	PAV-CN	BYDV-PAV isolate 06JN2 EU332330	China	2011
		BYDV-PAV isolate 06WH1 EU332334	China	2011
		BYDV-PAV isolate 06ZZ4 EU332335	China	2011
		BYDV-PAV isolate 05GG6 EU332311	China	2011
		BYDV-PAV isolate 05YL8 EU332318	China	2011
		BYDV-PAV isolate 05ZZ10 EU332325	China	2011
		BYDV-PAV isolate 05WN6 EU332316	China	2011
		BYDV-PAV strain PAV-CN AY855920	China	2007
		BYDV-PAV isolate 05YL10 EU332319	China	2011
		BYDV-PAV isolate 05GG5 EU332310	China	2011
		BYDV-PAV isolate 05TS3 EU332313	China	2011																		*
		BYDV-PAV isolate 06ZZ10 EU332307	China	2011
		BYDV-PAV isolate 05ZZ4 EU332321	China	2011
		BYDV-PAV isolate 05ZZ1 EU332320	China	2011
		BYDV-PAV isolate 04ZZ5 EU332308	China	2011
		BYDV-PAV isolate 05ZZ7 EU332323	China	2011
		BYDV-PAV isolate 05WH6 EU332314	China	2011
		BYDV-PAV isolate 06JN4 EU332331	China	2011
		BYDV-PAV isolate 05zz9 EU332324	China	2011
		BYDV-PAV isolate 06ZZ5 EU332336	China	2011
		BYDV-PAV isolate 05ZZ6 EU332322	China	2011
		BYDV-PAV isolate 05JZ4 EU332312	China	2011
		BYDV-PAV isolate 05YL5 EU332317	China	2011
		BYDV-PAV isolate 05ZZ13 EU332327	China	2011
		BYDV-PAV isolate 05ZZ12 EU332326	China	2011
		BYDV-PAV isolate 05WN1 EU332315	China	2011

## Sheet: Somera et al. SupplTable_S1(c)
Suppl. Table S1 (c). A color square indicates that the primer pairs bind to their target species. GAV primers: green, MAV primers: yellow, OYV primers: orange, PAS primers: red, PAV primers: blue and primers binding to all BYDV species: grey. Note: BYDV-PAS isolates currently identified as BYDV-PAV in GenBank are shown in red font color.
A black square indicates that the primer pairs bind to a non-target species. A white square indicates that at least one of the primers within the primer pairs do not bind to the corresponding BYDV species. A square with an asterisk indicates that a mismatch is present on the last base of the 3' end of primers.
	C) 2 Mismatches			TARGET STRAIN	All BYDV strains			GAV			MAV			OYV	PAS		PAV								RMV				RPV				SGV
				PRIMER PAIRS	Lu 1 & Lu 4	Shu-F & Yan-R	Luteo1F & Yan-R	F3-GAV & B3-GAV	GAV1 & GAV2	GavF & Yan-R	MAV2F & Yan-R	MAVL1 & MAVR1	MAVF & MAVR	OyvF & Yan-R	PASF & PASR	PasF & Yan-R	PAV (forward) & PAV (reverse)	PAV-F & Yan-R	PAV-F & PAV-R	PAVL1 & PAVR1	F3-PAV & B3-PAV	PAV1 & PAV2	BYDV-P5-fw & BYDV-3'NC-rev2	PavF & Yan-R	S2b-F & Yan-R	RMV-F & RMV-R	RMVL1 & RMV R	RMV-MTF & RMV-MTR	RPV (forward) & RPV (reverse)	S2a-F & Yan-R	RPV L & RPV R	RPV L & RPVR	Shu-F & SGV-R1	Shu-F & SGV-R2	SGV L2 & SGV R2	SGVF & SGV-R1
				SENSITIVITY	0.848214	0.982143	1	0.9375	1	1	1	1	1	1	1	1	0.774648	0.619718	0.577465	0.549296	0.197183	0.028169	0.492958	0.535211	-	-	-	-	-	-	-	-	-	-	-	-
				SPECIFICITY	-	-	-	1	0.989583	0.958333	0.855856	0.54955	0.981982	0.752381	0.979592	0.94898	0	0.463415	0.829268	1	1	1	0.658537	1	1	1	1	1	1	1	1	1	1	1	1	1
	GENOMES		LOCATION	YEAR OF PUBLICATION	1991	2004	2013	2010	2012	now	2004	2007	2018	now	2018	now	2003	2004	2006	2007	2010	2012	2013	now	2004	2006	2007	2018	2003	2004	2007	2018	2004	2004	2007	2018
	GAV	BYDV-GAV Kumna MK012663	Estonia	now									*
		BYDV-GAV Jogeva3 MK012662	Estonia	now							*		*
		BYDV-GAV AY220739	China	2003
		BYDV-GAV isolate 04FX1 EU402387	China	2008
		BYDV-GAV isolate 05WN2 EU402388	China	2008
		BYDV-GAV isolate 05WN3 EU402389	China	2008
		BYDV-GAV isolate 05WN5 EU402390	China	2008
		BYDV-GAV isolate 05WN7 EU402391	China	2008
		BYDV-GAV isolate 05YL6 EU402386	China	2008
		BYDV-GAV isolate 30W AY610953	China	2004
		BYDV-GAV isolate 38W AY610954	China	2004
		BYDV-GAV isolate AK2 KF523378	China	2013
		BYDV-GAV isolate FF1 KF523381	China	2013
		BYDV-GAV isolate TS1 KF523382	China	2013
		BYDV-GAV isolate WN5 KF523379	China	2013
		BYDV-GAV isolate YL4 KF523380	China	2013
	MAV	BYDV-MAV isolate MAV-PS1	USA	1990
	KER	BYDV-Ker-II isolate K439 KC571999	Kerguelen Islands	2013													*
		BYDV-Ker-II isolate K465 KC572000	Kerguelen Islands	2013													*
		BYDV-KER-III isolate K460 KC559092	Kerguelen Islands	2013													*
	OYV	BYDV-OYV Rannu2 MK012649	Estonia	now
		BYDV-OYV Õru MK012648	Estonia	now
		BYDV-OYV Avinurme3 MK012644	Estonia	now
		BYDV-OYV Avinurme1 MK012646	Estonia	now
		BYDV-OYV Avinurme2 MK012645	Estonia	now
		BYDV-OYV Ulvi MK012647	Estonia	now
		BYDV-OYV Saunja MK012643	Estonia	now
	PAS	BYDV-PAS Puide MK012656	Estonia	now
		BYDV-PAS Jogeva1 MK012659	Estonia	now
		BYDV-PAS 1s5 Imavere MK012660	Estonia	now
		BYDV-PAS Olustvere2-B MK012653	Estonia	now
		BYDV-PAS Olustvere2-W MK012652	Estonia	now
		BYDV-PAS Põlva MK012650	Estonia	now
		BYDV-PAS Jogeva4 MK012654	Estonia	now
		BYDV-PAS Jogeva2 MK012658	Estonia	now
		BYDV-PAS Matapera MK012657	Estonia	now
		BYDV-PAS Rannu1 MK012651	Estonia	now
		BYDV-PAS Vaimela MK012655	Estonia	now
		BYDV-PAS isolate KS PAS-1 KY593456	USA	2018
		BYDV-PAS isolate KS PAS-2 KY593457	USA	2018
		BYDV-PAS PAV-129 AF218798	USA	2003
	PAV	BYDV-PAV isolate 064 EF521850	USA	2007
		BYDV-PAS isolate BYDV-PAS-KS-SHKR KU170668	USA	2016
		BYDV-PAV isolate KS PAV KY593458	USA	2011
		BYDV-PAV isolate 048 EF521840	USA	2007
		BYDV-PAV isolate BYDV-PAV-MI KY621333	USA	2017
		BYDV-PAV isolate 014 EF521844	USA	2007
		BYDV-PAV isolate 015 EF521833	USA	2007
		BYDV-PAV isolate 005PAV EF521829	USA	2007
		BYDV-PAV isolate 068 EF521846	USA	2007
		BYDV-PAV isolate P-PAV D11032	USA	1990
		BYDV-PAV isolate 011 EF521831	USA	2007
		BYDV-PAV isolate 013 EF521834	USA	2007
		BYDV-PAV EF043235	USA	2006
		BYDV-PAV isolate 016 EF521835	USA	2007
		BYDV-PAV Ill AF235167	USA	2002
		BYDV-PAV isolate 012 EF521832	USA	2007
		BYDV-PAV isolate 047 EF521838	USA	2007
		BYDV-PAV isolate 020 EF521836	USA	2007
		BYDV-PAV isolate 045 EF521845	USA	2007
		BYDV-PAV isolate 050 EF521847	USA	2007
		BYDV-PAV isolate 0100 EF521843	USA	2007
		BYDV-PAV isolate 0101 EF521842	USA	2007
		BYDV-PAV isolate 0102 EF521849	USA	2007
		BYDV-PAV isolate 043 EF521837	USA	2007
		BYDV-PAV isolate 0109 EF521828	USA	2007
		BYDV-PAV isolate 052 EF521841	Sweden	2007
		BYDV-PAV isolate ASL-1 AJ810418	Germany	2005
		BYDV-PAV isolate PAV Express DQ079609	France	2007
		BYDV-PAV isolate PAV Zhong DQ079611	France	2007
		BYDV-PAV isolate PAV Sunstar DQ079610	France	2007
		BYDV-PAV isolate PAV TC14 DQ079612	France	2007
		BYDV-PAV Olustvere1-B MK012661	Estonia	now
		BYDV-PAV isolate Kerman KP771878	Iran	2015
		BYDV-PAV isolate M14 HE985229	Pakistan	2011
		BYDV-PAV strain Pr161 KT252977	Pakistan	2016								*
		BYDV-PAV strain DI144 KT252976	Pakistan	2016								*											*
		BYDV-PAV isolate Mz47 KT252978	Pakistan	2016								*											*
		BYDV-PAV strain Chk04 KT252975	Pakistan	2016
		BYDV-PAV D85783 BYDBYDVPAV	Japan	1996
		BYDV-PAV isolate 05GG2 EU332309	China	2011
		BYDV-PAV isolate 06KM14 EU332332	China	2011
		BYDV-PAV isolate 06KM25 EU332333	China	2011																		*
		BYDV-PAV isolate 06GY1 EU332328	China	2011
		BYDV-PAV isolate 06GY5 EU332329	China	2011											*
		BYDV-PAV X07653	Australia	1988
	PAV-CN	BYDV-PAV isolate 06JN2 EU332330	China	2011
		BYDV-PAV isolate 06WH1 EU332334	China	2011																		*
		BYDV-PAV isolate 06ZZ4 EU332335	China	2011																		*
		BYDV-PAV isolate 05GG6 EU332311	China	2011																		*
		BYDV-PAV isolate 05YL8 EU332318	China	2011																		*
		BYDV-PAV isolate 05ZZ10 EU332325	China	2011																		*
		BYDV-PAV isolate 05WN6 EU332316	China	2011																		*
		BYDV-PAV strain PAV-CN AY855920	China	2007
		BYDV-PAV isolate 05YL10 EU332319	China	2011																		*
		BYDV-PAV isolate 05GG5 EU332310	China	2011																		*
		BYDV-PAV isolate 05TS3 EU332313	China	2011																		*
		BYDV-PAV isolate 06ZZ10 EU332307	China	2011																		*
		BYDV-PAV isolate 05ZZ4 EU332321	China	2011
		BYDV-PAV isolate 05ZZ1 EU332320	China	2011
		BYDV-PAV isolate 04ZZ5 EU332308	China	2011
		BYDV-PAV isolate 05ZZ7 EU332323	China	2011
		BYDV-PAV isolate 05WH6 EU332314	China	2011
		BYDV-PAV isolate 06JN4 EU332331	China	2011
		BYDV-PAV isolate 05zz9 EU332324	China	2011
		BYDV-PAV isolate 06ZZ5 EU332336	China	2011																		*
		BYDV-PAV isolate 05ZZ6 EU332322	China	2011
		BYDV-PAV isolate 05JZ4 EU332312	China	2011																		*
		BYDV-PAV isolate 05YL5 EU332317	China	2011
		BYDV-PAV isolate 05ZZ13 EU332327	China	2011
		BYDV-PAV isolate 05ZZ12 EU332326	China	2011
		BYDV-PAV isolate 05WN1 EU332315	China	2011																		*

## Sheet: Somera et al SupplTable_S1(d)
Suppl. Table S1 (d). A color square indicates that the primer pairs bind to their target species. GAV primers: green, MAV primers: yellow, OYV primers: orange, PAS primers: red, PAV primers: blue and primers binding to all BYDV species: grey. Note: BYDV-PAS isolates currently identified as BYDV-PAV in GenBank are shown in red font color.
A black square indicates that the primer pairs bind to a non-target species. A white square indicates that at least one of the primers within the primer pairs do not bind to the corresponding BYDV species. A square with an asterisk indicates that a mismatch is present on the last base of the 3' end of primers.
	D) 3 Mismatches			TARGET STRAIN	All BYDV strains			GAV			MAV			OYV	PAS		PAV								RMV				RPV				SGV
				PRIMER PAIRS	Lu 1 & Lu 4	Shu-F & Yan-R	Luteo1F & Yan-R	F3-GAV & B3-GAV	GAV1 & GAV2	GavF & Yan-R	MAV2F & Yan-R	MAVL1 & MAVR1	MAVF & MAVR	OyvF & Yan-R	PASF & PASR	PasF & Yan-R	PAV (forward) & PAV (reverse)	PAV-F & Yan-R	PAV-F & PAV-R	PAVL1 & PAVR1	F3-PAV & B3-PAV	PAV1 & PAV2	BYDV-P5-fw & BYDV-3'NC-rev2	PavF & Yan-R	S2b-F & Yan-R	RMV-F & RMV-R	RMVL1 & RMV R	RMV-MTF & RMV-MTR	RPV (forward) & RPV (reverse)	S2a-F & Yan-R	RPV L & RPV R	RPV L & RPVR	Shu-F & SGV-R1	Shu-F & SGV-R2	SGV L2 & SGV R2	SGVF & SGV-R1
				SENSITIVITY	1	0.98	1	0.9375	1	1	1	1	1	1	1	1	1	0.619718	0.619718	0.549296	0.197183	0.028169	0.521127	0.633803	-	-	-	-	-	-	-	-	-	-	-	-
				SPECIFICITY	-	-	-	1	0.989583	0.885417	0.855856	0.513514	0.873874	0.733333	0.795918	0.94898	0	0.463415	0.829268	0.878049	1	1	0.658537	0.658537	1	1	1	1	1	1	1	1	1	1	0.839286	1
	GENOMES		LOCATION	YEAR OF PUBLICATION	1991	2004	2013	2010	2012	now	2004	2007	2018	now	2018	now	2003	2004	2006	2007	2010	2012	2013	now	2004	2006	2007	2018	2003	2004	2007	2018	2004	2004	2007	2018
	GAV	BYDV-GAV Kumna MK012663	Estonia	now									*
		BYDV-GAV Jogeva3 MK012662	Estonia	now							*		*
		BYDV-GAV AY220739	China	2003
		BYDV-GAV isolate 04FX1 EU402387	China	2008									*
		BYDV-GAV isolate 05WN2 EU402388	China	2008									*
		BYDV-GAV isolate 05WN3 EU402389	China	2008									*
		BYDV-GAV isolate 05WN5 EU402390	China	2008									*
		BYDV-GAV isolate 05WN7 EU402391	China	2008									*
		BYDV-GAV isolate 05YL6 EU402386	China	2008									*
		BYDV-GAV isolate 30W AY610953	China	2004
		BYDV-GAV isolate 38W AY610954	China	2004									*
		BYDV-GAV isolate AK2 KF523378	China	2013									*
		BYDV-GAV isolate FF1 KF523381	China	2013									*
		BYDV-GAV isolate TS1 KF523382	China	2013									*
		BYDV-GAV isolate WN5 KF523379	China	2013									*
		BYDV-GAV isolate YL4 KF523380	China	2013									*
	MAV	BYDV-MAV isolate MAV-PS1	USA	1990
	KER	BYDV-Ker-II isolate K439 KC571999	Kerguelen Islands	2013													*
		BYDV-Ker-II isolate K465 KC572000	Kerguelen Islands	2013													*
		BYDV-KER-III isolate K460 KC559092	Kerguelen Islands	2013													*
	OYV	BYDV-OYV Rannu2 MK012649	Estonia	now						*
		BYDV-OYV Õru MK012648	Estonia	now						*
		BYDV-OYV Avinurme3 MK012644	Estonia	now						*
		BYDV-OYV Avinurme1 MK012646	Estonia	now						*
		BYDV-OYV Avinurme2 MK012645	Estonia	now						*
		BYDV-OYV Ulvi MK012647	Estonia	now						*
		BYDV-OYV Saunja MK012643	Estonia	now						*
	PAS	BYDV-PAS Puide MK012656	Estonia	now
		BYDV-PAS Jogeva1 MK012659	Estonia	now
		BYDV-PAS Imavere MK012660	Estonia	now
		BYDV-PAS Olustvere2-B MK012653	Estonia	now
		BYDV-PAS Olustvere2-W MK012652	Estonia	now
		BYDV-PAS Põlva MK012650	Estonia	now
		BYDV-PAS Jogeva4 MK012654	Estonia	now
		BYDV-PAS Jogeva2 MK012658	Estonia	now
		BYDV-PAS Matapera MK012657	Estonia	now
		BYDV-PAS Rannu1 MK012651	Estonia	now
		BYDV-PAS Vaimela MK012655	Estonia	now
		BYDV-PAS isolate KS PAS-1 KY593456	USA	2018
		BYDV-PAS isolate KS PAS-2 KY593457	USA	2018
		BYDV-PAS PAV-129 AF218798	USA	2003
	PAV	BYDV-PAV isolate 064 EF521850	USA	2007
		BYDV-PAS isolate BYDV-PAS-KS-SHKR KU170668	USA	2016
		BYDV-PAV isolate KS PAV KY593458	USA	2011											*							*
		BYDV-PAV isolate 048 EF521840	USA	2007											*							*
		BYDV-PAV isolate BYDV-PAV-MI KY621333	USA	2017											*							*
		BYDV-PAV isolate 014 EF521844	USA	2007											*							*
		BYDV-PAV isolate 015 EF521833	USA	2007											*							*
		BYDV-PAV isolate 005PAV EF521829	USA	2007											*							*
		BYDV-PAV isolate 068 EF521846	USA	2007											*							*
		BYDV-PAV isolate P-PAV D11032	USA	1990											*							*
		BYDV-PAV isolate 011 EF521831	USA	2007											*							*
		BYDV-PAV isolate 013 EF521834	USA	2007											*							*
		BYDV-PAV EF043235	USA	2006											*							*
		BYDV-PAV isolate 016 EF521835	USA	2007											*							*
		BYDV-PAV Ill AF235167	USA	2002																		*
		BYDV-PAV isolate 012 EF521832	USA	2007											*							*
		BYDV-PAV isolate 047 EF521838	USA	2007																		*
		BYDV-PAV isolate 020 EF521836	USA	2007																		*
		BYDV-PAV isolate 045 EF521845	USA	2007																		*
		BYDV-PAV isolate 050 EF521847	USA	2007																		*
		BYDV-PAV isolate 0100 EF521843	USA	2007											*							*
		BYDV-PAV isolate 0101 EF521842	USA	2007											*							*
		BYDV-PAV isolate 0102 EF521849	USA	2007											*							*
		BYDV-PAV isolate 043 EF521837	USA	2007											*							*
		BYDV-PAV isolate 0109 EF521828	USA	2007
		BYDV-PAV isolate 052 EF521841	Sweden	2007
		BYDV-PAV isolate ASL-1 AJ810418	Germany	2005											*
		BYDV-PAV isolate PAV Express DQ079609	France	2007											*
		BYDV-PAV isolate PAV Zhong DQ079611	France	2007											*
		BYDV-PAV isolate PAV Sunstar DQ079610	France	2007											*
		BYDV-PAV isolate PAV TC14 DQ079612	France	2007											*
		BYDV-PAV Olustvere1-B MK012661	Estonia	now											*
		BYDV-PAV isolate Kerman KP771878	Iran	2015											*							*
		BYDV-PAV isolate M14 HE985229	Pakistan	2011
		BYDV-PAV strain Pr161 KT252977	Pakistan	2016								*			*							*
		BYDV-PAV strain DI144 KT252976	Pakistan	2016								*			*							*	*
		BYDV-PAV isolate Mz47 KT252978	Pakistan	2016								*			*							*	*
		BYDV-PAV strain Chk04 KT252975	Pakistan	2016											*							*
		BYDV-PAV D85783 BYDBYDVPAV	Japan	1996											*							*
		BYDV-PAV isolate 05GG2 EU332309	China	2011																		*
		BYDV-PAV isolate 06KM14 EU332332	China	2011																		*
		BYDV-PAV isolate 06KM25 EU332333	China	2011																		*
		BYDV-PAV isolate 06GY1 EU332328	China	2011
		BYDV-PAV isolate 06GY5 EU332329	China	2011											*
		BYDV-PAV X07653	Australia	1988											*							*
	PAV-CN	BYDV-PAV isolate 06JN2 EU332330	China	2011
		BYDV-PAV isolate 06WH1 EU332334	China	2011																		*
		BYDV-PAV isolate 06ZZ4 EU332335	China	2011																		*
		BYDV-PAV isolate 05GG6 EU332311	China	2011																		*
		BYDV-PAV isolate 05YL8 EU332318	China	2011																		*
		BYDV-PAV isolate 05ZZ10 EU332325	China	2011																		*
		BYDV-PAV isolate 05WN6 EU332316	China	2011																		*
		BYDV-PAV strain PAV-CN AY855920	China	2007
		BYDV-PAV isolate 05YL10 EU332319	China	2011																		*
		BYDV-PAV isolate 05GG5 EU332310	China	2011																		*
		BYDV-PAV isolate 05TS3 EU332313	China	2011																		*
		BYDV-PAV isolate 06ZZ10 EU332307	China	2011																		*
		BYDV-PAV isolate 05ZZ4 EU332321	China	2011																		*
		BYDV-PAV isolate 05ZZ1 EU332320	China	2011
		BYDV-PAV isolate 04ZZ5 EU332308	China	2011
		BYDV-PAV isolate 05ZZ7 EU332323	China	2011
		BYDV-PAV isolate 05WH6 EU332314	China	2011
		BYDV-PAV isolate 06JN4 EU332331	China	2011
		BYDV-PAV isolate 05zz9 EU332324	China	2011																		*
		BYDV-PAV isolate 06ZZ5 EU332336	China	2011																		*
		BYDV-PAV isolate 05ZZ6 EU332322	China	2011
		BYDV-PAV isolate 05JZ4 EU332312	China	2011																		*
		BYDV-PAV isolate 05YL5 EU332317	China	2011																		*
		BYDV-PAV isolate 05ZZ13 EU332327	China	2011																		*
		BYDV-PAV isolate 05ZZ12 EU332326	China	2011																		*
		BYDV-PAV isolate 05WN1 EU332315	China	2011																		*
